# Supplementary material for: Roupala montana Aubl. Essential Oil: Chemical Composition and Emerging Biological Activities
Source: Molecules. 2025 Aug 8;30(16):3323. doi: 10.3390/molecules30163323 (PMC12388818; doi:10.3390/molecules30163323)
Supplement: Supplementary file 1 [file molecules-30-03323-s001.zip]

Archive with 1 entries (1 files):
- molecules-3776790-supplementary.pdf
